# Supplementary material for: The Role of Rehabilitation in Arterial Function Properties of Convalescent COVID-19 Patients
Source: J Clin Med. 2023 Mar 13;12(6):2233. doi: 10.3390/jcm12062233 (PMC10056228; doi:10.3390/jcm12062233)
Supplement: Supplementary file 1 [file jcm-12-02233-s001.zip]

Archive with 1 entries (1 files):
- jcm-2156331-supplementary.pdf
